# Supplementary material for: Mouse t-complex protein 11 is important for progressive motility in sperm
Source: Biol Reprod. 2019 Dec 14;102(4):852–62. doi: 10.1093/biolre/ioz226 (PMC7124965; doi:10.1093/biolre/ioz226)
Supplement: Supplementary_ioz226 [file supplementary_ioz226.zip]

Archive with 18 entries (17 files):
- Supplementary_ioz226/
- Supplementary_ioz226/Supplemental Movie 1.mp4
- Supplementary_ioz226/Supplemental Movie 2.mp4
- Supplementary_ioz226/Supplemental Movie 3.mp4
- Supplementary_ioz226/Supplemental Movie 4.mp4
- Supplementary_ioz226/Supplemental Movie 5.mp4
- Supplementary_ioz226/Supplemental Movie 6.mp4
- Supplementary_ioz226/Supplemental Movie 7.mp4
- Supplementary_ioz226/Supplemental Movie 8 .mp4
- Supplementary_ioz226/Supplemental Movie 9.mp4
- Supplementary_ioz226/Supplementary Figure 1.tif
- Supplementary_ioz226/Supplementary Figure 2.tif
- Supplementary_ioz226/Supplementary Figure 3.tif
- Supplementary_ioz226/Supplementary Figure 4.tif
- Supplementary_ioz226/Supplementary Figure 5.tif
- Supplementary_ioz226/Supplementary Figure 6.tif
- Supplementary_ioz226/Supplementary Figure 7.tif
- Supplementary_ioz226/Supplementary Table 1.xlsx
