# Supplementary material for: Mouse t-complex protein 11 is important for progressive motility in sperm
Source: Biol Reprod. 2019 Dec 14;102(4):852–62. doi: 10.1093/biolre/ioz226 (PMC7124965; doi:10.1093/biolre/ioz226)
Supplement: Supplementary_ioz226 [file supplementary_ioz226.zip › Supplementary_ioz226/Supplementary Table 1.xlsx]

## Sheet: Sheet2
Gene	Organism	Forward Primer	Reverse Primer	Annealing °C	Cycles
TCP11	Homo sapiens	AAATGAAGAGTTCCCTGAGACC	CCCATATTCTTGAGGCTTTGATG	55	35
GAPDH	Homo sapiens	AATCCCATCACCATCTTCCAG	ATGACCCTTTTGGCTCCC	55	30
Tcp11	Mus musculus	CAAATCACGAAGTCCCTGGT	AACACCTGCTGGTTGTGATG	55	22, 26
Hprt	Mus musculus	TGGATATGCCCTTGACTATAATGAG	TGGCAACATCAACAGGACTC	55	35
Tcp11x2	Mus musculus	TGAATGTTGCTTCTGAAATTGCC	GATCTCTCAAGTGGTCCCAAAAT	62	35
Tcp11l1	Mus musculus	TCTGAAAACCTTGACAAGTCCC	TGAGGTCTTCCCACTCTTTGG	62	35
Tcp11l2	Mus musculus	CCTTTCAACGGTGAGAAGCAA	GCCTGGAACACTCATAGTCACT	62	35
Actin	Mus musculus	CATCCGTAAAGACCTCTATGCCAA	ATGGAGCCACCGATCCACA	62	35
Tcp11 KO allele	Mus musculus	GCTACCATTACCAGTTGGTCTGGT	GATGTCCTCCTCAGTGGCTCTCTA	65	35
WT allele	Mus musculus	CTGCTCATCTGCCTTACCCT	ATTGGCGCACACAACAAGAC	65	35
